# Supplementary material for: Genome-wide association study implicates novel loci and reveals candidate effector genes for longitudinal pediatric bone accrual
Source: Genome Biol. 2021 Jan 4;22:1. doi: 10.1186/s13059-020-02207-9 (PMC7780623; doi:10.1186/s13059-020-02207-9)
Supplement: Supplementary file 1 — Additional file 1: Supplementary Tables. Table S1. Cohort and study visit details (BMDCS). Table S2. Power calculations for heritability analyses. Table S3. Cross-sectional SNP-heritability. Table S4. Ancestry-specific sensitivity analyses. Table S5. Longitudinal SNP-heritability. Table S6. Genetic correlations (baseline). Table S7. Genetic correlations (longitudinal). Table S8. Association results by sex and ancestry. Table S9. Replication in ALSPAC. Table S10. Lookup in UK BioBank GWAS. Table S11. Fracture outcome lookup in PheWEB. Table S12. Topological Associated Domain (TAD) genes. Table S13. DAVID functional annotations for protein-coding TAD genes. Table S14. TAD pathways: GO terms. Table S15. TAD pathways: KEGG terms. Table S16. hMSC-derived osteoblast promoter-focused Capture C loops. Table S17. Pan-tissue eQTLs. Table S18. IL17 Th17 cell promoter-focused Capture C loops. Table S19. hMSC donor line information. Table S20. siRNA details. Table S21. RT-qPCR primers. [file 13059_2020_2207_MOESM1_ESM.xlsx]

## Sheet: Table S1
Cohort and study visit details (BMDCS)
	Number of observations									Mean BMD (g/cm2) or BMC (g)(SD)
Distal 1/3 radius BMD	visit 1	visit 2	visit 3	visit 4	visit 5	visit 6	visit 7	total		visit 1	visit 2	visit 3	visit 4	visit 5	visit 6	visit 7
Black females	233	214	202	164	148	141	116	1218		0.57 (0.10)	0.59 (0.94)	0.62 (0.09)	0.63 (0.08)	0.65 (0.07)	0.67 (0.06)	0.68 (0.06)
Black males	242	226	211	144	130	122	101	1176		0.59 (0.12)	0.61 (0.11)	0.64 (0.11)	0.66 (0.10)	0.69 (0.10)	0.71 (0.10)	0.73 (0.10)
Non-black females	1024	749	718	554	510	479	428	4462		0.54 (0.10)	0.56 (0.10)	0.58 (0.09)	0.60 (0.08)	0.62 (0.08)	0.64 (0.07)	0.65 (0.06)
Non-black males	986	704	675	535	485	450	396	4231		0.56 (0.12)	0.58 (0.12)	0.60 (0.12)	0.62 (0.11)	0.65 (0.11)	0.67 (0.10)	0.69 (0.09)
								11087
Distal 1/3 radius BMD	visit 1	visit 2	visit 3	visit 4	visit 5	visit 6	visit 7	total		visit 1	visit 2	visit 3	visit 4	visit 5	visit 6	visit 7
Black females	233	214	202	164	148	141	116	1218		1.36 (0.39)	1.47 (0.38)	1.55 (0.36)	1.61 (0.30)	1.67 (0.28)	1.73 (0.26)	1.77 (0.23)
Black males	242	226	211	144	130	122	101	1176		1.50 (0.51)	1.60 (0.50)	1.72 (0.50)	1.85 (0.45)	1.96 (0.45)	2.05 (0.42)	2.15 (0.39)
Non-black females	1024	749	718	554	510	479	428	4462		1.21 (0.37)	1.28 (0.36)	1.35 (0.34)	1.43 (0.29)	1.50 (0.28)	1.56 (0.25)	1.61 (0.23)
Non-black males	986	704	675	535	485	450	396	4231		1.35 (0.51)	1.44 (0.50)	1.53 (0.49)	1.63 (0.45)	1.74 (0.45)	1.84 (0.43)	1.94 (0.40)
								11087
Total body less head BMD	visit 1	visit 2	visit 3	visit 4	visit 5	visit 6	visit 7	total		visit 1	visit 2	visit 3	visit 4	visit 5	visit 6	visit 7
Black females	230	207	186	159	146	140	113	1181		0.82 (0.18)	0.87 (0.17)	0.90 (0.16)	0.94 (0.13)	0.97 (0.11)	0.98 (0.10)	1.00 (0.09)
Black males	244	227	207	140	129	118	101	1166		0.85 (0.21)	0.90 (0.20)	0.95 (0.20)	1.01 (0.18)	1.05 (0.17)	1.08 (0.15)	1.11 (0.14)
Non-black females	1034	752	706	537	504	469	427	4429		0.77 (0.17)	0.80 (0.17)	0.84 (0.16)	0.88 (0.13)	0.91 (0.12)	0.94 (0.11)	0.96 (0.09)
Non-black males	985	709	669	510	480	447	395	4195		0.80 (0.20)	0.84 (0.20)	0.88 (0.19)	0.93 (0.17)	0.96 (0.17)	1.00 (0.15)	1.02 (0.14)
								10971
Total body less head BMC	visit 1	visit 2	visit 3	visit 4	visit 5	visit 6	visit 7	total		visit 1	visit 2	visit 3	visit 4	visit 5	visit 6	visit 7
Black females	230	207	186	159	146	140	113	1181		1121.5 (497.6)	1219.9 (476.5)	1334.0 (473.9)	1433.5 (395.2)	1515.7 (344.8)	1574.1 (305.1)	1648.4 (283.7)
Black males	244	227	207	140	129	118	101	1166		1247.5 (681.3)	1368.6 (678.5)	1544.1 (699.6)	1729.4 (640.3)	1888.3 (626.9)	2007.4 (576.9)	2136.4 (536.9)
Non-black females	1034	752	706	537	504	469	427	4429		1032.3 (470.9)	1091.1 (460.3)	1181.9 (444.8)	1310.4 (402.5)	1404.5 (376.2)	1471.4 (330.3)	1549.1 (296.5)
Non-black males	985	709	669	510	480	447	395	4195		1158.5 (654.1)	1241.4 (650.2)	1366.3 (653.1)	1510.5 (608.5)	1636.0 (580.4)	1755.9 (556.6)	1874.4 (501.7)
								10971
Total hip BMD	visit 1	visit 2	visit 3	visit 4	visit 5	visit 6	visit 7	total		visit 1	visit 2	visit 3	visit 4	visit 5	visit 6	visit 7
Black females	233	215	203	164	149	143	116	1223		0.83 (0.18)	0.86 (0.18)	0.90 (0.17)	0.93 (0.16)	0.95 (0.15)	0.98 (0.14)	0.99 (0.14)
Black males	245	226	207	141	129	121	101	1170		0.88 (0.20)	0.91 (0.21)	0.95 (0.21)	1.01 (0.19)	1.06 (0.20)	1.09 (0.19)	1.12 (0.18)
Non-black females	1037	757	728	559	512	480	429	4502		0.77 (0.18)	0.79 (0.17)	0.82 (0.17)	0.86 (0.16)	0.89 (0.15)	0.91 (0.14)	0.93 (0.13)
Non-black males	997	714	687	531	487	451	398	4265		0.82 (0.20)	0.84 (0.19)	0.87 (0.19)	0.91 (0.18)	0.94 (0.18)	0.97 (0.18)	1.00 (0.17)
								11160
Total hip BMC	visit 1	visit 2	visit 3	visit 4	visit 5	visit 6	visit 7	total		visit 1	visit 2	visit 3	visit 4	visit 5	visit 6	visit 7
Black females	233	215	203	164	149	143	116	1223		21.9 (8.95)	23.8 (8.81)	25.8 (8.48)	27.2 (7.25)	28.2 (6.56)	29.4 (6.06)	30.3 (5.74)
Black males	245	226	207	141	129	121	101	1170		26.5 (14.0)	29.3 (14.3)	32.3 (14.6)	34.0 (12.9)	39.2 (13.0)	41.6 (12.2)	44.4 (11.6)
Non-black females	1037	757	728	559	512	480	429	4502		20.3 (9.25)	21.6 (9.11)	23.4 (8.84)	25.6 (7.78)	27.1 (6.53)	28.4 (6.53)	29.7 (5.84)
Non-black males	997	714	687	531	487	451	398	4265		24.7 (14.2)	26.6 (14.0)	29.0 (14.0)	31.7 (12.8)	34.1 (12.6)	36.5 (12.0)	38.9 (10.6)
								11160
Femoral neck BMD	visit 1	visit 2	visit 3	visit 4	visit 5	visit 6	visit 7	total		visit 1	visit 2	visit 3	visit 4	visit 5	visit 6	visit 7
Black females	233	215	203	164	149	143	116	1223		0.78 (0.17)	0.81 (0.17)	0.84 (0.17)	0.87 (0.16)	0.89 (0.15)	0.92 (0.15)	0.93 (0.14)
Black males	245	226	207	141	129	121	101	1170		0.82 (0.19)	0.85 (0.19)	0.89 (0.19)	0.94 (0.18)	0.98 (0.18)	1.01 (0.18)	1.03 (0.17)
Non-black females	1037	757	728	559	512	480	429	4502		0.71 (0.15)	0.73 (0.15)	0.76 (0.15)	0.79 (0.14)	0.82 (0.14)	0.84 (0.13)	0.86 (0.12)
Non-black males	997	714	687	531	487	451	398	4265		0.76 (0.17)	0.78 (0.17)	0.81 (0.17)	0.84 (0.16)	0.87 (0.16)	0.89 (0.16)	0.91 (0.15)
								11160
Femoral neck BMC	visit 1	visit 2	visit 3	visit 4	visit 5	visit 6	visit 7	total		visit 1	visit 2	visit 3	visit 4	visit 5	visit 6	visit 7
Black females	233	215	203	164	149	143	116	1223		3.27 (1.03)	3.46 (1.00)	3.68 (0.99)	3.85 (0.87)	3.96 (0.78)	4.10 (0.73)	4.21 (0.71)
Black males	245	226	207	141	129	121	101	1170		3.74 (1.41)	4.02 (1.40)	4.30 (1.38)	4.72 (1.27)	5.06 (1.32)	5.32 (1.27)	5.52 (1.18)
Non-black females	1037	757	728	559	512	480	429	4502		3.07 (1.03)	3.19 (0.99)	3.37 (0.96)	3.62 (0.88)	3.81 (0.84)	3.95 (0.78)	4.10 (0.72)
Non-black males	997	714	687	531	487	451	398	4265		3.52 (1.42)	3.70 (1.39)	3.93 (1.38)	4.23 (1.26)	4.48 (1.26)	4.71 (1.23)	4.92 (1.10)
								11160
Spine BMD	visit 1	visit 2	visit 3	visit 4	visit 5	visit 6	visit 7	total		visit 1	visit 2	visit 3	visit 4	visit 5	visit 6	visit 7
Black females	233	213	202	163	148	141	113	1213		0.77 (0.22)	0.82 (0.21)	0.86 (0.21)	0.90 (0.19)	0.94 (0.18)	0.97 (0.16)	1.0 (0.15)
Black males	245	227	212	145	127	122	99	1177		0.73 (0.21)	0.76 (0.21)	0.81 (0.22)	0.86 (0.21)	0.91 (0.21)	0.95 (0.19)	0.99 (0.18)
Non-black females	1035	757	727	558	510	476	425	4488		0.73 (0.21)	0.75 (0.21)	0.79 (0.20)	0.83 (0.19)	0.88 (0.18)	0.92 (0.16)	0.95 (0.14)
Non-black males	995	711	687	536	489	451	398	4267		0.70 (0.21)	0.73 (0.21)	0.76 (0.21)	0.80 (0.20)	0.85 (0.20)	0.89 (0.19)	0.92 (0.18)
								11145
Spine BMC	visit 1	visit 2	visit 3	visit 4	visit 5	visit 6	visit 7	total		visit 1	visit 2	visit 3	visit 4	visit 5	visit 6	visit 7
Black females	233	213	202	163	148	141	113	1213		35.6 (17.3)	39.2 (17.1)	42.9 (17.2)	45.8 (15.4)	49.0 (14.3)	51.7 (13.1)	53.7 (11.9)
Black males	245	227	212	145	127	122	99	1177		36.4 (19.8)	40.2 (20.3)	44.9 (21.3)	50.1 (19.9)	54.9 (20.7)	58.4 (19.1)	62.7 (18.2)
Non-black females	1035	757	727	558	510	476	425	4488		33.9 (17.1)	35.9 (17.0)	39.0 (16.7)	42.8 (15.2)	46.5 (14.5)	49.8 (13.2)	52.8 (11.7)
Non-black males	995	711	687	536	489	451	398	4267		35.9 (20.6)	38.3 (20.6)	42.1 (21.1)	46.0 (19.6)	50.3 (19.7)	54.5 (19.0)	58.2 (17.3)
								11145
Skull BMD	visit 1	visit 2	visit 3	visit 4	visit 5	visit 6	visit 7	total		visit 1	visit 2	visit 3	visit 4	visit 5	visit 6	visit 7
Black females	169	163	161	188	176	163	NA	1020		1.68 (0.33)	1.77 (0.36)	1.85 (0.37)	1.91 (0.44)	1.98 (0.41)	2.06 (0.42)	NA
Black males	167	161	147	189	175	161	NA	1000		1.61 (0.27)	1.69 (0.30)	1.76 (0.34)	1.77 (0.38)	1.85 (0.38)	1.89 (0.37)	NA
Non-black females	576	564	555	669	653	628	NA	3645		1.56 (0.31)	1.62 (0.32)	1.70 (0.34)	1.74 (0.39)	1.81 (0.38)	1.87 (0.37)	NA
Non-black males	554	549	533	639	596	568	NA	3439		1.53 (0.24)	1.58 (0.25)	1.64 (0.27)	1.68 (0.33)	1.73 (0.33)	1.79 (0.33)	NA
								9104
Skull BMC	visit 1	visit 2	visit 3	visit 4	visit 5	visit 6	visit 7	total		visit 1	visit 2	visit 3	visit 4	visit 5	visit 6	visit 7
Black females	169	163	161	188	176	163	NA	1020		367.4 (88.2)	394.0 (99.5)	415.5 (103.4)	429.0 (112.3)	449.1 (112.3)	468.9 (114.4)	NA
Black males	167	161	147	189	175	161	NA	1000		375.4 (80.7)	400.6 (89.6)	418.7 (98.5)	422.6 (114.3)	443.0 (112.8)	453.6 (109.7)	NA
Non-black females	576	564	555	669	653	628	NA	3645		339.8 (82.4)	358.4 (86.8)	376.8 (89.3)	385.0 (103.3)	401.8 (100.1)	418.8 (97.4)	NA
Non-black males	554	549	533	639	596	568	NA	3439		354.5 (71.3)	371.3 (76.1)	389.3 (81.3)	398.7 (98.8)	416.6 (99.5)	434.6 (98.3)	NA
								9104

## Sheet: Table S2
Power calculations for heritability analyses
https://cnsgenomics.shinyapps.io/gctaPower/
Single trait
n = 1885						n=1399
heritability	0.5	0.4	0.3	0.2		0.5
alpha	0.05	0.05	0.05	0.05		0.05
variance	2e-05	2e-05	2e-05	2e-05		2e-05
SE	0.1678	0.1678	0.1678	0.1678		0.226
NCP	8.8831	5.6852	3.1979	1.4213		4.893
Power	0.8463	0.6644	0.4319	0.2221		0.5995
Bivariate
n = 1885						n=1399
phenotypic correlation	0.2	0.5	0.8			0.5
genetic correlation	0.2	0.5	0.8			0.5
trait 1 heritability	0.3	0.3	0.3			0.3
trait 2 heritability	0.3	0.3	0.3			0.3
SE	0.3796	0.2966	0.1423			0.3996
NCP	0.2776	2.8426	31.5842			1.5658
Power	0.0824	0.3922	0.9999			0.2399
NCP = Non-centrality paramter of the chi-squared test statistic, which is r2G/(SE)2

## Sheet: Table S3
Cross-sectional SNP heritability
Skeletal site	Vg	SE	P	N
height	0.399802	0.088078	1.52e-06	1881
skull aBMD	0.370988	0.091004	2.55e-05	1870
skull BMC	0.371855	0.129805	0.00093	897
total body less head aBMD	0.338537	0.087227	2.85e-05	1860
total body less head BMC	0.217738	0.085885	0.004628	1860
femoral neck aBMD	0.34191	0.087384	2.81e-05	1873
femoral neck BMC	0.286524	0.087607	0.0004467	1872
total hip aBMD	0.324756	0.087973	8.61e-05	1873
total hip BMC	0.172732	0.082692	0.01545	1873
spine aBMD	0.155932	0.084059	0.03035	1869
spine BMC	0.21874	0.085167	0.003975	1868
distal radius aBMD	0.090185	0.082545	0.1384	1850
distal radius BMC	0.069863	0.083466	0.2091	1850

## Sheet: Table S4
Ancestry-specific sensitivity analyses
Sensitivity analyses looking at ancestries modeled separately and combined, as well as with the addition of the first 10 genetic principal components (PCs) for selected skeletal traits.
		a (size)				b (tempo)				c (velocity)
	Source	Variance	SE		Source	Variance	SE		Source	Variance	SE
Height ancestries separate	V(G)/Vp	0.531546	0.087628		V(G)/Vp	0.382358	0.085528		V(G)/Vp	0.431829	0.090911
	Pval	0			Pval	2.678e-10			Pval	5.215e-06
Height ancestries together	V(G)/Vp	0.568243	0.087207		V(G)/Vp	0.381327	0.085392		V(G)/Vp	0.364807	0.091852
	Pval	0			Pval	0			Pval	4.261e-06
Height ancestries separate + 10 PCs	V(G)/Vp	0.432728	0.096884		V(G)/Vp	0.353398	0.092067		V(G)/Vp	0.463695	0.092063
	Pval	6.916e-06			Pval	3.522e-05			Pval	2.392e-07
Height ancestries together + 10 PCs	V(G)/Vp	0.478988	0.095913		V(G)/Vp	0.350840	0.092565		V(G)/Vp	0.405247	0.093576
	Pval	6.542e-07			Pval	4.904e-05			Pval	7.305e-06
Total hip aBMD ancestries separate	V(G)/Vp	0.451032	0.090836		V(G)/Vp	0.410013	0.087900		V(G)/Vp	0.169943	0.082815
	Pval	3.182e-08			Pval	4.347e-08			Pval	0.01058
Total hip aBMD ancestries together	V(G)/Vp	0.427621	0.088708		V(G)/Vp	0.374155	0.088081		V(G)/Vp	0.131561	0.070588
	Pval	0			Pval	2.86e-07			Pval	2.702e-06
Total hip aBMD ancestries separate + 10 PCs	V(G)/Vp	0.468273	0.093684		V(G)/Vp	0.410102	0.092049		V(G)/Vp	0.195746	0.091952
	Pval	4.614e-07			Pval	2.874e-06			Pval	0.01555
Total hip aBMD ancestries together + 10 PCs	V(G)/Vp	0.407900	0.095238		V(G)/Vp	0.370328	0.093252		V(G)/Vp	0.103681	0.090792
	Pval	1.333e-05			Pval	3.072e-05			Pval	0.1247
Total body less head BMC ancestries separate	V(G)/Vp	0.533574	0.088550		V(G)/Vp	0.384594	0.086806		V(G)/Vp	0.286029	0.083530
	Pval	1.887e-15			Pval	8.44e-09			Pval	2.874e-07
Total body less head BMC ancestries together	V(G)/Vp	0.536357	0.087896		V(G)/Vp	0.389370	0.087321		V(G)/Vp	0.306407	0.083593
	Pval	0			Pval	1.913e-10			Pval	8.547e-12
Total body less head BMC ancestries separate + 10 PCs	V(G)/Vp	0.469452	0.095581		V(G)/Vp	0.363570	0.092436		V(G)/Vp	0.249679	0.093352
	Pval	8.651e-07			Pval	2.803e-05			Pval	0.003621
Total body less head BMC ancestries together + 10 PCs	V(G)/Vp	0.443951	0.096811		V(G)/Vp	0.367742	0.093525		V(G)/Vp	0.258968	0.094071
	Pval	5.076e-06			Pval	3.607e-05			Pval	0.003029

## Sheet: Table S5
Longitudinal SNP heritability
Sample size for all = 1399
Skeletal_site	Model	Vg	SE	P
distal radius aBMD	a-size	0.325	0.09	7.675e-05
distal radius aBMD	b-tempo	0.242	0.09	0.002456
distal radius aBMD	c-velocity	0.092	0.089	0.1473
distal radius BMC	a-size	0.38	0.096	5.562e-05
distal radius BMC	b-tempo	0.182	0.094	0.02573
distal radius BMC	c-velocity	0.087	0.089	0.1614
femoral neck aBMD	a-size	0.58	0.092	3.069e-10
femoral neck aBMD	b-tempo	0.331	0.095	0.0002873
femoral neck aBMD	c-velocity	0.144	0.089	0.04735
femoral neck BMC	a-size	0.358	0.099	0.0002258
femoral neck BMC	b-tempo	0.374	0.091	1.021e-05
femoral neck BMC	c-velocity	0.023	0.091	0.4036
height	a-size	0.433	0.097	6.916e-06
height	b-tempo	0.353	0.092	3.522e-05
height	c-velocity	0.464	0.092	2.392e-07
skull aBMD	a-size	0.544	0.095	2.603e-08
skull aBMD	b-tempo	0.158	0.088	0.02745
skull aBMD	c-velocity	0.473	0.093	2.116e-07
skull BMC	a-size	0.541	0.099	1.74e-07
skull BMC	b-tempo	0.064	0.086	0.2168
skull BMC	c-velocity	0.693	0.088	2.508e-13
spine aBMD	a-size	0.441	0.096	4.07e-06
spine aBMD	b-tempo	0.3	0.091	0.0002953
spine aBMD	c-velocity	0.117	0.092	0.1012
spine BMC	a-size	0.432	0.096	5.875e-06
spine BMC	b-tempo	0.356	0.093	4.653e-05
spine BMC	c-velocity	0.409	0.093	3.936e-06
total body less head aBMD	a-size	0.468	0.094	3.162e-07
total body less head aBMD	b-tempo	0.548	0.088	2.125e-10
total body less head aBMD	c-velocity	0.21	0.091	0.008553
total body less head BMC	a-size	0.469	0.096	8.651e-07
total body less head BMC	b-tempo	0.364	0.092	2.803e-05
total body less head BMC	c-velocity	0.25	0.093	0.003621
total hip aBMD	a-size	0.468	0.094	4.614e-07
total hip aBMD	b-tempo	0.41	0.092	2.874e-06
total hip aBMD	c-velocity	0.196	0.092	0.01555
total hip BMC	a-size	0.265	0.096	0.003443
total hip BMC	b-tempo	0.437	0.089	1.55e-07
total hip BMC	c-velocity	0.257	0.092	0.001973

## Sheet: Table S6
Genetic correlations (baseline)
Trait_1	Trait_2	rG	SE	P
distal radius aBMD	height	0.223388	0.346615	0.2586
distal radius aBMD	distal radius aBMD	1	0	1
distal radius aBMD	total body less head BMC	0.860051	0.427644	0.05
distal radius aBMD	femoral neck BMC	0.676186	0.405969	0.05874
distal radius aBMD	total hip aBMD	0.527903	0.345702	0.1003
distal radius aBMD	femoral neck aBMD	0.50564	0.353601	0.1016
distal radius aBMD	spine aBMD	0.280777	0.47755	0.3066
distal radius aBMD	spine BMC	0.228049	0.414629	0.3125
distal radius aBMD	distal radius BMC	0.286481	0.635765	0.3695
distal radius aBMD	skull aBMD	0.126137	0.343577	0.3738
distal radius aBMD	total hip BMC	-6.5e-05	0.487352	0.5
distal radius aBMD	total body less head aBMD	1	0.45405	1
distal radius BMC	height	-0.306011	0.389893	0.2182
distal radius BMC	distal radius BMC	1	0	1
distal radius BMC	total body less head aBMD	0.855437	0.499848	0.03981
distal radius BMC	total hip aBMD	0.566418	0.422059	0.114
distal radius BMC	femoral neck BMC	0.490798	0.438075	0.1764
distal radius BMC	spine aBMD	0.611916	0.519309	0.1833
distal radius BMC	femoral neck aBMD	0.385781	0.401529	0.1977
distal radius BMC	spine BMC	0.445709	0.438705	0.2235
distal radius BMC	skull aBMD	0.246861	0.370713	0.2993
distal radius BMC	total hip BMC	-0.254412	0.639471	0.3242
distal radius BMC	distal radius aBMD	0.286481	0.635765	0.3695
distal radius BMC	total body less head BMC	1	0.582337	1
femoral neck aBMD	femoral neck BMC	0.927332	0.056555	0.0001033
femoral neck aBMD	total hip aBMD	0.820722	0.057353	0.0003949
femoral neck aBMD	total body less head aBMD	0.707082	0.096246	0.000584
femoral neck aBMD	skull aBMD	0.578834	0.156196	0.001867
femoral neck aBMD	total body less head BMC	0.76027	0.113151	0.002189
femoral neck aBMD	spine aBMD	0.687441	0.176659	0.01141
femoral neck aBMD	spine BMC	0.56871	0.16489	0.01235
femoral neck aBMD	total hip BMC	0.564866	0.160318	0.02759
femoral neck aBMD	height	-0.266876	0.173218	0.07389
femoral neck aBMD	distal radius aBMD	0.50564	0.353601	0.1016
femoral neck aBMD	distal radius BMC	0.385781	0.401529	0.1977
femoral neck aBMD	femoral neck aBMD	1	0	1
femoral neck BMC	femoral neck aBMD	0.927332	0.056555	0.0001033
femoral neck BMC	total body less head aBMD	0.807074	0.094043	0.0003386
femoral neck BMC	total body less head BMC	0.976149	0.090456	0.0003883
femoral neck BMC	spine aBMD	0.984146	0.16796	0.0008249
femoral neck BMC	total hip aBMD	0.771491	0.091166	0.001144
femoral neck BMC	spine BMC	0.756843	0.146722	0.003124
femoral neck BMC	total hip BMC	0.752498	0.128959	0.01047
femoral neck BMC	skull aBMD	0.443188	0.173068	0.02148
femoral neck BMC	distal radius aBMD	0.676186	0.405969	0.05874
femoral neck BMC	height	-0.21425	0.189322	0.146
femoral neck BMC	distal radius BMC	0.490798	0.438075	0.1764
femoral neck BMC	femoral neck BMC	1	0	1
height	total hip aBMD	-0.511055	0.168661	0.003473
height	spine aBMD	-0.410997	0.241826	0.05876
height	femoral neck aBMD	-0.266876	0.173218	0.07389
height	total hip BMC	-0.342165	0.235319	0.08287
height	spine BMC	-0.261237	0.207529	0.1238
height	femoral neck BMC	-0.21425	0.189322	0.146
height	distal radius BMC	-0.306011	0.389893	0.2182
height	distal radius aBMD	0.223388	0.346615	0.2586
height	total body less head BMC	-0.10479	0.214713	0.324
height	total body less head aBMD	0.030454	0.181223	0.4356
height	skull aBMD	0.009068	0.172609	0.4804
height	height	1	0	1
height	height	1	0	1
skull aBMD	femoral neck aBMD	0.578834	0.156196	0.001867
skull aBMD	total body less head aBMD	0.470914	0.150856	0.01019
skull aBMD	total body less head BMC	0.526895	0.177855	0.01771
skull aBMD	total hip aBMD	0.435565	0.165343	0.01814
skull aBMD	femoral neck BMC	0.443188	0.173068	0.02148
skull aBMD	spine BMC	0.468304	0.185177	0.02893
skull aBMD	spine aBMD	0.367001	0.226645	0.1082
skull aBMD	total hip BMC	0.259197	0.234793	0.1669
skull aBMD	distal radius BMC	0.246861	0.370713	0.2993
skull aBMD	distal radius aBMD	0.126137	0.343577	0.3738
skull aBMD	height	0.009068	0.172609	0.4804
skull aBMD	skull aBMD	1	0	1
skull BMC	skull BMC	1	0	1
skull BMC	skull BMC	1	0	1
skull BMC	total body less head BMC	-0.163235	0.273095	0.2927
skull BMC	total body less head aBMD	-0.196950	0.281361	0.2543
skull BMC	spine BMC	-0.019486	0.257319	0.4729
skull BMC	spine aBMD	-0.348193	0.294337	0.1272
skull BMC	distal radius aBMD	0.000959	0.239813	0.4965
skull BMC	distal radius BMC	0.081875	0.388398	0.4272
skull BMC	total hip BMC	-0.665211	0.382558	0.1239
skull BMC	total hip aBMD	-0.149056	0.250513	0.2955
skull BMC	femoral neck BMC	-0.409390	0.267480	0.07549
skull BMC	femoral neck aBMD	-0.090865	0.220074	0.3525
skull BMC	skull aBMD	0.608479	0.153243	0.03143
skull BMC	height	-0.031706	0.197395	0.4394
spine aBMD	femoral neck BMC	0.984146	0.16796	0.0009463
spine aBMD	total body less head aBMD	0.76103	0.12375	0.008191
spine aBMD	femoral neck aBMD	0.687441	0.176659	0.01141
spine aBMD	total body less head BMC	0.849509	0.129049	0.01377
spine aBMD	total hip aBMD	0.645161	0.1688	0.02105
spine aBMD	total hip BMC	0.697811	0.231498	0.04102
spine aBMD	height	-0.410997	0.241826	0.05876
spine aBMD	skull aBMD	0.367001	0.226645	0.1082
spine aBMD	distal radius BMC	0.611916	0.519309	0.1833
spine aBMD	distal radius aBMD	0.280777	0.47755	0.3066
spine aBMD	spine aBMD	1	0	1
spine aBMD	spine BMC	1	0.10388	1
spine BMC	femoral neck BMC	0.756843	0.146722	0.003124
spine BMC	femoral neck aBMD	0.56871	0.16489	0.01235
spine BMC	total body less head BMC	0.726394	0.138247	0.01252
spine BMC	total hip aBMD	0.558559	0.164014	0.01773
spine BMC	total body less head aBMD	0.545316	0.149362	0.01953
spine BMC	skull aBMD	0.468304	0.185177	0.02893
spine BMC	total hip BMC	0.517184	0.22658	0.0667
spine BMC	height	-0.261237	0.207529	0.1238
spine BMC	distal radius BMC	0.445709	0.438705	0.2235
spine BMC	distal radius aBMD	0.228049	0.414629	0.3125
spine BMC	spine aBMD	1	0.10388	1
spine BMC	spine BMC	1	0	1
total body less head aBMD	total body less head BMC	0.982519	0.040519	2.377e-05
total body less head aBMD	femoral neck BMC	0.807074	0.094043	0.0003386
total body less head aBMD	femoral neck aBMD	0.707082	0.096246	0.000584
total body less head aBMD	total hip aBMD	0.767899	0.078903	0.0006124
total body less head aBMD	spine aBMD	0.76103	0.12375	0.008191
total body less head aBMD	skull aBMD	0.470914	0.150856	0.01019
total body less head aBMD	distal radius BMC	0.855437	0.499848	0.01789
total body less head aBMD	total hip BMC	0.615519	0.150241	0.01911
total body less head aBMD	spine BMC	0.545316	0.149362	0.01953
total body less head aBMD	height	0.030454	0.181223	0.4356
total body less head aBMD	distal radius aBMD	1	0.45405	1
total body less head aBMD	total body less head aBMD	1	0	1
total body less head BMC	total body less head aBMD	0.982519	0.040519	2.377e-05
total body less head BMC	femoral neck BMC	0.976149	0.090456	0.0003888
total body less head BMC	femoral neck aBMD	0.76027	0.113151	0.002189
total body less head BMC	total hip aBMD	0.807273	0.099001	0.002316
total body less head BMC	spine BMC	0.726394	0.138247	0.01252
total body less head BMC	spine aBMD	0.849509	0.129049	0.01377
total body less head BMC	skull aBMD	0.526895	0.177855	0.01771
total body less head BMC	total hip BMC	0.696774	0.160189	0.03018
total body less head BMC	distal radius aBMD	0.860051	0.427644	0.05
total body less head BMC	height	-0.10479	0.214713	0.324
total body less head BMC	distal radius BMC	1	0.582337	1
total body less head BMC	total body less head BMC	1	0	1
total hip aBMD	femoral neck aBMD	0.820722	0.057353	0.0003949
total hip aBMD	total body less head aBMD	0.767899	0.078903	0.0006124
total hip aBMD	femoral neck BMC	0.771491	0.091166	0.001144
total hip aBMD	total body less head BMC	0.807273	0.099001	0.002316
total hip aBMD	height	-0.511055	0.168661	0.003473
total hip aBMD	total hip BMC	0.807047	0.095136	0.004803
total hip aBMD	spine BMC	0.558559	0.164014	0.01773
total hip aBMD	skull aBMD	0.435565	0.165343	0.01814
total hip aBMD	spine aBMD	0.645161	0.1688	0.02105
total hip aBMD	distal radius aBMD	0.527903	0.345702	0.1003
total hip aBMD	distal radius BMC	0.566418	0.422059	0.114
total hip aBMD	total hip aBMD	1	0	1
total hip BMC	total hip aBMD	0.807047	0.095136	0.004803
total hip BMC	femoral neck BMC	0.752498	0.128959	0.01047
total hip BMC	total body less head aBMD	0.615519	0.150241	0.01911
total hip BMC	femoral neck aBMD	0.564866	0.160318	0.02759
total hip BMC	total body less head BMC	0.696774	0.160189	0.03018
total hip BMC	spine aBMD	0.697811	0.231498	0.04102
total hip BMC	spine BMC	0.517184	0.22658	0.0667
total hip BMC	height	-0.342165	0.235319	0.08287
total hip BMC	skull aBMD	0.259197	0.234793	0.1669
total hip BMC	distal radius BMC	-0.254412	0.639471	0.3242
total hip BMC	distal radius aBMD	-6.5e-05	0.487352	0.5
total hip BMC	total hip BMC	1	0	1

## Sheet: Table S7
Genetic correlations (longitudinal)
	Spine BMD a	Spine BMD b	Spine BMD c	Spine BMC a	Spine BMC b	Spine BMC c	Total hip BMD a	Total hip BMD b	Total hip BMD c	Total hip BMC a	Total hip BMC b	Total hip BMC c	Hip neck BMD a	Hip neck BMD b	Hip neck BMD c	Hip neck BMC a	Hip neck BMC b	Hip neck BMC c	Radius BMD a	Radius BMD b	Radius BMD c	Radius BMC a	Radius BMC b	Radius BMC c	TBLH BMC a	TBLH BMC b	TBLH BMC c	TBLH BMD a	TBLH BMD b	TBLH BMD c	Skull BMD a	Skull BMD b	Skull BMD c	Skull BMC a	Skull BMC b	Skull BMC c
Spine BMD a	1	0.235466	0.559337	0.80873	0.275565	0.683916	0.648467	0.295247	0.315358	0.61367	0.237918	0.417818	0.628925	0.425891	0.341548	0.650605	0.435104	0.446374	0.332278	0.12463	0.144964	0.41712	0.115946	0.333307	0.677652	0.213517	0.470226	0.690062	0.335723	0.335806	0.381567	0.036311	0.312529	0.377582	0.162886	0.336367
Spine BMD b	0.235466	1	-0.244422	0.288209	0.854967	-0.0589903	0.121067	0.726175	-0.26974	0.194195	0.729066	-0.168395	0.11476	0.460685	-0.284577	0.185981	0.587804	-0.165846	-0.0202459	0.609542	-0.350441	0.113675	0.654269	-0.151216	0.266117	0.802995	-0.139197	0.139537	0.575481	-0.316765	0.100169	0.616384	-0.0580171	0.0911087	0.552569	-0.0908255
Spine BMD c	0.559337	-0.244422	1	0.433235	-0.0838414	0.669294	0.405089	-0.00342109	0.547311	0.406297	-0.02984	0.493353	0.406411	0.217819	0.560681	0.421752	0.172605	0.540083	0.200862	-0.0753554	0.282715	0.274397	-0.0551547	0.37939	0.401625	-0.0959787	0.577156	0.450917	0.109219	0.526429	0.168748	-0.154666	0.216708	0.179263	-0.0299797	0.23705
Spine BMC a	0.80873	0.288209	0.433235	1	0.448569	0.799806	0.547301	0.321613	0.249091	0.652887	0.323995	0.426212	0.535981	0.421899	0.266054	0.656043	0.481843	0.429914	0.302139	0.175543	0.0953696	0.484669	0.220679	0.364631	0.767622	0.332194	0.508109	0.656708	0.380531	0.292294	0.354167	0.0976362	0.28715	0.411801	0.245204	0.35801
Spine BMC b	0.275565	0.854967	-0.0838414	0.448569	1	0.0769983	0.165141	0.699732	-0.171305	0.251969	0.733393	-0.0955828	0.162486	0.484087	-0.180624	0.258354	0.600757	-0.0597341	-0.000118884	0.565643	-0.29364	0.178685	0.652836	-0.0564992	0.361798	0.824114	-0.010994	0.206545	0.600466	-0.211699	0.140779	0.563024	0.0131338	0.157947	0.553391	-0.00514132
Spine BMC c	0.683916	-0.0589903	0.669294	0.799806	0.0769983	1	0.517077	0.100811	0.464516	0.588256	0.0805671	0.585443	0.493639	0.2926	0.463202	0.59064	0.29984	0.55788	0.2639	-0.000795085	0.200265	0.435869	0.0245719	0.4389	0.642688	0.0447555	0.653222	0.611195	0.207617	0.486568	0.287643	-0.076828	0.272879	0.333874	0.0537401	0.345989
Total hip BMD a	0.648467	0.121067	0.405089	0.547301	0.165141	0.517077	1	0.410832	0.622649	0.801481	0.308675	0.623553	0.87318	0.571679	0.55428	0.803322	0.510553	0.627193	0.351814	0.122246	0.171982	0.40951	0.143217	0.336206	0.699852	0.208102	0.560071	0.791709	0.379506	0.511371	0.298616	0.0334227	0.253991	0.279895	0.113491	0.250356
Total hip BMD b	0.295247	0.726175	-0.00342109	0.321613	0.699732	0.100811	0.410832	1	-0.0500942	0.389168	0.839876	-0.00923993	0.354252	0.698435	-0.0883373	0.383853	0.713078	0.0146039	0.085924	0.535087	-0.220407	0.198904	0.612607	-0.0297747	0.397517	0.765918	0.0356527	0.337196	0.649826	-0.112055	0.134285	0.491391	0.0225904	0.11771	0.456516	-0.0197362
Total hip BMD c	0.315358	-0.26974	0.547311	0.249091	-0.171305	0.464516	0.622649	-0.0500942	1	0.49885	-0.0817624	0.753806	0.516556	0.245364	0.792186	0.483615	0.14235	0.711123	0.169731	-0.103845	0.25782	0.260452	-0.0589868	0.356894	0.380073	-0.150725	0.64074	0.51876	0.12351	0.683735	0.137954	-0.138535	0.163089	0.118395	-0.0721192	0.15805
Total hip BMC a	0.61367	0.194195	0.406297	0.652887	0.251969	0.588256	0.801481	0.389168	0.49885	1	0.458815	0.756846	0.704051	0.513116	0.444323	0.843951	0.596955	0.632902	0.292549	0.185333	0.116249	0.490636	0.245783	0.385162	0.827266	0.310616	0.642473	0.775555	0.439613	0.443312	0.244255	0.138685	0.169373	0.251988	0.183665	0.199299
Total hip BMC b	0.237918	0.729066	-0.02984	0.323995	0.733393	0.0805671	0.308675	0.839876	-0.0817624	0.458815	1	0.00285045	0.26401	0.588361	-0.11614	0.382705	0.763932	0.00668054	0.0344026	0.561188	-0.265222	0.202178	0.666331	-0.0438248	0.431802	0.835407	0.0591809	0.314665	0.680621	-0.150443	0.140371	0.567522	-0.0064045	0.11986	0.520514	-0.0415979
Total hip BMC c	0.417818	-0.168395	0.493353	0.426212	-0.0955828	0.585443	0.623553	-0.00923993	0.753806	0.756846	0.00285045	1	0.539635	0.258018	0.646964	0.634053	0.249456	0.728726	0.220658	-0.0635227	0.234715	0.378622	-0.0190949	0.421428	0.577028	-0.0637577	0.723458	0.599731	0.153652	0.61738	0.163062	-0.082275	0.141248	0.161027	-0.0566628	0.183531
Hip neck BMD a	0.628925	0.11476	0.406411	0.535981	0.162486	0.493639	0.87318	0.354252	0.516556	0.704051	0.26401	0.539635	1	0.707862	0.601257	0.827512	0.52276	0.629857	0.348359	0.108972	0.179901	0.394754	0.133027	0.325709	0.646932	0.176859	0.510413	0.713758	0.309519	0.453011	0.28064	0.02542	0.249634	0.277942	0.110674	0.261983
Hip neck BMD b	0.425891	0.460685	0.217819	0.421899	0.484087	0.2926	0.571679	0.698435	0.245364	0.513116	0.588361	0.258018	0.707862	1	0.321534	0.602872	0.717577	0.316901	0.18778	0.372729	-0.0583737	0.297814	0.429687	0.122077	0.502316	0.532203	0.265065	0.481244	0.506768	0.148598	0.167784	0.307719	0.0910465	0.159118	0.324342	0.0731788
Hip neck BMD c	0.341548	-0.284577	0.560681	0.266054	-0.180624	0.463202	0.55428	-0.0883373	0.792186	0.444323	-0.11614	0.646964	0.601257	0.321534	1	0.506479	0.142334	0.739198	0.186432	-0.125866	0.28809	0.247843	-0.0996226	0.364445	0.358874	-0.182697	0.589089	0.484996	0.0660151	0.640402	0.13085	-0.15334	0.178121	0.127724	-0.0716984	0.174798
Hip neck BMC a	0.650605	0.185981	0.421752	0.656043	0.258354	0.59064	0.803322	0.383853	0.483615	0.843951	0.382705	0.634053	0.827512	0.602872	0.506479	1	0.708768	0.748849	0.326248	0.184846	0.120667	0.499813	0.237627	0.384865	0.799179	0.2923	0.624422	0.77062	0.414013	0.450876	0.281868	0.102219	0.219398	0.292324	0.163538	0.252802
Hip neck BMC b	0.435104	0.587804	0.172605	0.481843	0.600757	0.29984	0.510553	0.713078	0.14235	0.596955	0.763932	0.249456	0.52276	0.717577	0.142334	0.708768	1	0.291172	0.159925	0.482718	-0.118868	0.341058	0.55911	0.144586	0.605126	0.709626	0.29085	0.507371	0.635691	0.0828178	0.194038	0.41857	0.0725211	0.185496	0.419384	0.0677804
Hip neck BMC c	0.446374	-0.165846	0.540083	0.429914	-0.0597341	0.55788	0.627193	0.0146039	0.711123	0.632902	0.00668054	0.728726	0.629857	0.316901	0.739198	0.748849	0.291172	1	0.209781	-0.0503483	0.244026	0.372875	0.0014895	0.426262	0.556888	-0.0646385	0.709879	0.607021	0.170353	0.646233	0.182372	-0.112234	0.197148	0.194116	-0.0325792	0.22353
Radius BMD a	0.332278	-0.0202459	0.200862	0.302139	-0.000118884	0.2639	0.351814	0.085924	0.169731	0.292549	0.0344026	0.220658	0.348359	0.18778	0.186432	0.326248	0.159925	0.209781	1	0.254185	0.507473	0.565008	0.141177	0.389516	0.343196	0.000193629	0.235872	0.402475	0.114642	0.176189	0.262366	-0.0869648	0.242508	0.28698	0.0110441	0.275335
Radius BMD b	0.12463	0.609542	-0.0753554	0.175543	0.565643	-0.000795085	0.122246	0.535087	-0.103845	0.185333	0.561188	-0.0635227	0.108972	0.372729	-0.125866	0.184846	0.482718	-0.0503483	0.254185	1	-0.286858	0.250801	0.704945	-0.0214897	0.223942	0.594635	-0.0226184	0.15865	0.50047	-0.153175	0.113449	0.475436	-0.0283295	0.094784	0.440879	-0.0624867
Radius BMD c	0.144964	-0.350441	0.282715	0.0953696	-0.29364	0.200265	0.171982	-0.220407	0.25782	0.116249	-0.265222	0.234715	0.179901	-0.0583737	0.28809	0.120667	-0.118868	0.244026	0.507473	-0.286858	1	0.255413	-0.182689	0.480939	0.117673	-0.297592	0.252373	0.176226	-0.158055	0.337162	0.0715288	-0.345945	0.189091	0.133248	-0.236931	0.242098
Radius BMC a	0.41712	0.113675	0.274397	0.484669	0.178685	0.435869	0.40951	0.198904	0.260452	0.490636	0.202178	0.378622	0.394754	0.297814	0.247843	0.499813	0.341058	0.372875	0.565008	0.250801	0.255413	1	0.400627	0.766475	0.582098	0.185855	0.465075	0.52244	0.277654	0.260188	0.35493	0.0750178	0.298938	0.375473	0.197293	0.318917
Radius BMC b	0.115946	0.654269	-0.0551547	0.220679	0.652836	0.0245719	0.143217	0.612607	-0.0589868	0.245783	0.666331	-0.0190949	0.133027	0.429687	-0.0996226	0.237627	0.55911	0.0014895	0.141177	0.704945	-0.182689	0.400627	1	0.085783	0.312505	0.711322	0.0647844	0.200578	0.576626	-0.124253	0.12025	0.547734	-0.0176901	0.114093	0.505937	-0.0532553
Radius BMC c	0.333307	-0.151216	0.37939	0.364631	-0.0564992	0.4389	0.336206	-0.0297747	0.356894	0.385162	-0.0438248	0.421428	0.325709	0.122077	0.364445	0.384865	0.144586	0.426262	0.389516	-0.0214897	0.480939	0.766475	0.085783	1	0.447177	-0.0589278	0.522774	0.415715	0.0684662	0.431155	0.241056	-0.140629	0.290036	0.269338	0.000848372	0.315882
TBLH BMC a	0.677652	0.266117	0.401625	0.767622	0.361798	0.642688	0.699852	0.397517	0.380073	0.827266	0.431802	0.577028	0.646932	0.502316	0.358874	0.799179	0.605126	0.556888	0.343196	0.223942	0.117673	0.582098	0.312505	0.447177	1	0.462509	0.746676	0.836535	0.527148	0.422058	0.330357	0.180048	0.2496	0.359206	0.26319	0.283266
TBLH BMC b	0.213517	0.802995	-0.0959787	0.332194	0.824114	0.0447555	0.208102	0.765918	-0.150725	0.310616	0.835407	-0.0637577	0.176859	0.532203	-0.182697	0.2923	0.709626	-0.0646385	0.000193629	0.594635	-0.297592	0.185855	0.711322	-0.0589278	0.462509	1	0.035398	0.262055	0.697587	-0.209678	0.144429	0.627956	-0.0230481	0.125708	0.572857	-0.0604126
TBLH BMC c	0.470226	-0.139197	0.577156	0.508109	-0.010994	0.653222	0.560071	0.0356527	0.64074	0.642473	0.0591809	0.723458	0.510413	0.265065	0.589089	0.624422	0.29085	0.709879	0.235872	-0.0226184	0.252373	0.465075	0.0647844	0.522774	0.746676	0.035398	1	0.697632	0.28224	0.697569	0.219686	-0.0545139	0.213212	0.248206	0.0297568	0.249952
TBLH BMD a	0.690062	0.139537	0.450917	0.656708	0.206545	0.611195	0.791709	0.337196	0.51876	0.775555	0.314665	0.599731	0.713758	0.481244	0.484996	0.77062	0.507371	0.607021	0.402475	0.15865	0.176226	0.52244	0.200578	0.415715	0.836535	0.262055	0.697632	10.597	0.582663	0.366205	0.0667003	0.307272	0.358317	0.164508	0.301242	0.791709
TBLH BMD b	0.335723	0.575481	0.109219	0.380531	0.600466	0.207617	0.379506	0.649826	0.12351	0.439613	0.680621	0.153652	0.309519	0.506768	0.0660151	0.414013	0.635691	0.170353	0.114642	0.50047	-0.158055	0.277654	0.576626	0.0684662	0.527148	0.697587	0.28224	0.597002	1	0.0695509	0.229146	0.436115	0.0987584	0.213729	0.448937	0.0565641
TBLH BMD c	0.335806	-0.316765	0.526429	0.292294	-0.211699	0.486568	0.511371	-0.112055	0.683735	0.443312	-0.150443	0.61738	0.453011	0.148598	0.640402	0.450876	0.0828178	0.646233	0.176189	-0.153175	0.337162	0.260188	-0.124253	0.431155	0.422058	-0.209678	0.697569	0.582663	0.0695509	1	0.154168	-0.227679	0.21902	0.146744	-0.140199	0.22069
Skull BMD a	0.381567	0.100169	0.168748	0.354167	0.140779	0.287643	0.298616	0.134285	0.137954	0.244255	0.140371	0.163062	0.28064	0.167784	0.13085	0.281868	0.194038	0.182372	0.262366	0.113449	0.0715288	0.35493	0.12025	0.241056	0.330357	0.144429	0.219686	0.366205	0.229146	0.154168	1	0.11561	0.800229	0.888692	0.34076	0.778078
Skull BMD b	0.036311	0.616384	-0.154666	0.0976362	0.563024	-0.076828	0.0334227	0.491391	-0.138535	0.138685	0.567522	-0.082275	0.02542	0.307719	-0.15334	0.102219	0.41857	-0.112234	-0.0869648	0.475436	-0.345945	0.0750178	0.547734	-0.140629	0.180048	0.627956	-0.0545139	0.0667003	0.436115	-0.227679	0.11561	1	-0.183391	0.0558572	0.731985	-0.226082
Skull BMD c	0.312529	-0.0580171	0.216708	0.28715	0.0131338	0.272879	0.253991	0.0225904	0.163089	0.169373	-0.0064045	0.141248	0.249634	0.0910465	0.178121	0.219398	0.0725211	0.197148	0.242508	-0.0283295	0.189091	0.298938	-0.0176901	0.290036	0.2496	-0.0230481	0.213212	0.307272	0.0987584	0.21902	0.800229	-0.183391	1	0.785387	0.179134	0.876647
Skull BMC a	0.377582	0.0911087	0.179263	0.411801	0.157947	0.333874	0.279895	0.11771	0.118395	0.251988	0.11986	0.161027	0.277942	0.159118	0.127724	0.292324	0.185496	0.194116	0.28698	0.094784	0.133248	0.375473	0.114093	0.269338	0.359206	0.125708	0.248206	0.358317	0.213729	0.146744	0.888692	0.0558572	0.785387	1	0.42935	0.891404
Skull BMC b	0.162886	0.552569	-0.0299797	0.245204	0.553391	0.0537401	0.113491	0.456516	-0.0721192	0.183665	0.520514	-0.0566628	0.110674	0.324342	-0.0716984	0.163538	0.419384	-0.0325792	0.0110441	0.440879	-0.236931	0.197293	0.505937	0.000848372	0.26319	0.572857	0.0297568	0.164508	0.448937	-0.140199	0.34076	0.731985	0.179134	0.42935	1	0.14512
Skull BMC c	0.336367	-0.0908255	0.23705	0.35801	-0.00514132	0.345989	0.250356	-0.0197362	0.15805	0.199299	-0.0415979	0.183531	0.261983	0.0731788	0.174798	0.252802	0.0677804	0.22353	0.275335	-0.0624867	0.242098	0.318917	-0.0532553	0.315882	0.283266	-0.0604126	0.249952	0.301242	0.0565641	0.22069	0.778078	-0.226082	0.876647	0.891404	0.14512	1

## Sheet: Table S8
Association results by sex and ancestry
Using linear models in R
Group_SNP	Beta	SE	P	Allele_count_0_1_2_NA
Black_males$rs2762826.52785140.C.T_C	0.54837	0.15891	0.000715	128, 30, 4
Nonblack_males$rs2762826.52785140.C.T_C	0.46718	0.14043	0.000944	442, 56, 0
Black_females$rs2762826.52785140.C.T_C	0.41233	0.15993	0.0107	144, 30, 4
Nonblack_females$rs2762826.52785140.C.T_C	0.43839	0.13158	0.000924	463, 60, 1
Black_males$rs13407288.28611855.G.T_T	-0.39462	0.18699	0.0364	126, 36, 0
Nonblack_males$rs13407288.28611855.G.T_T	-0.20051	0.06986	0.00428	323, 134, 39
Black_females$rs13407288.28611855.G.T_T	-0.30140	0.16027	0.0617	122, 56
Nonblack_females$rs13407288.28611855.G.T_T	-0.28838	0.07276	8.43e-05	350, 141, 30
Black_males$rs78996674.71412084.T.C_C	0.19474	0.18895	0.304	126, 36, 0
Nonblack_males$rs78996674.71412084.T.C_C	0.67470	0.14040	2.05e-06	447, 50, 1
Black_females$rs78996674.71412084.T.C_C	0.52626	0.18672	0.00538	148, 29, 1
Nonblack_females$rs78996674.71412084.T.C_C	0.39454	0.15387	0.0106	485, 37, 2
Black_males$rs10804749.99179665.T.G_G	0.23039	0.13059	0.0796	100, 53, 9
Nonblack_males$rs10804749.99179665.T.G_G	0.33966	0.08319	5.18e-05	334, 151, 13
Black_females$rs10804749.99179665.T.G_G	0.26254	0.11979	0.0297	108, 58, 12
Nonblack_females$rs10804749.99179665.T.G_G	0.25959	0.07995	0.00124	348, 12, 2
Black_males$rs4591452.149208719.C.T_T	-0.091415	0.233616	0.696	148, 12, 2
Nonblack_males$rs4591452.149208719.C.T_T	-0.35733	0.09656	0.000239	400, 88, 10
Black_females$rs4591452.149208719.C.T_T	-0.44927	0.17600	0.0115	142, 35, 1
Nonblack_females$rs4591452.149208719.C.T_T	-0.36323	0.09066	7.06e-05	403, 111, 10
Black_males$rs78543504.3699405.A.T_T	-0.09901	0.16416	0.547	116, 43, 2, 1
Nonblack_males$rs78543504.3699405.A.T_T	-0.38705	0.12592	0.00223	444, 49, 5
Black_females$rs78543504.3699405.A.T_T	-0.01576	0.12838	0.902	120, 46, 10
Nonblack_females$rs78543504.3699405.A.T_T	-0.16672	0.11738	0.156	464, 53, 7
Black_males$rs11751016.52017180.G.A_A	0.12710	0.13027	0.331	63, 87, 12
Nonblack_males$rs11751016.52017180.G.A_A	0.23439	0.06622	0.000439	248, 198, 52
Black_females$rs11751016.52017180.G.A_A	0.11906	0.11949	0.320	93, 72, 13
Nonblack_females$rs11751016.52017180.G.A_A	0.28654	0.06757	2.63e-05	282, 201, 41
data_m_b$rs202099172.28308653.ATAT.A_A	0.200657	0.507621	0.693	158, 4, 0
data_m_nb$rs202099172.28308653.ATAT.A_A	-0.39032	0.09681	6.41e-05	415, 65, 14, 4
data_f_b$rs202099172.28308653.ATAT.A_A	-0.71883	0.32190	0.0268	168, 10, 0
data_f_nb$rs202099172.28308653.ATAT.A_A	-0.41175	0.10608	0.000117	448, 68, 8
Black_males$rs77977968.139335659.C.T_T	-0.34451	0.34299	0.317	153, 9, 0
Nonblack_males$rs77977968.139335659.C.T_T	-0.48927	0.12842	0.000157	437, 59, 2
Black_females$rs77977968.139335659.C.T_T	-0.29670	0.34233	0.387	169, 9, 0
Nonblack_females$rs77977968.139335659.C.T_T	-0.47227	0.13322	0.000428	465, 58, 1
Black_males$rs60380629.151694110.C.T_T	-0.0002739	0.4557	1	157, 5, 0
Nonblack_males$rs60380629.151694110.C.T_T	-0.44253	0.11122	7.96e-05	421, 72, 5
Black_females$rs60380629.151694110.C.T_T	-0.23185	0.34262	0.499	169, 9, 0
Nonblack_females$rs60380629.151694110.C.T_T	-0.51580	0.11605	1.08e-05	169, 9
Black_males$rs7860141.32137832.G.C_C	0.24345	0.14384	0.0925	107, 50, 5
Nonblack_males$rs7860141.32137832.G.C_C	0.24083	0.07908	0.00245	329, 149, 20
Black_females$rs7860141.32137832.G.C_C	0.39030	0.15916	0.0152	128, 49, 1
Nonblack_females$rs7860141.32137832.G.C_C	0.32163	0.08047	7.34e-05	335, 176, 13
Black_males$rs1331428.137835202.C.T_C	-0.2679	0.1195	0.0264	89, 59, 14
Nonblack_males$rs1331428.137835202.C.T_C	-0.22778	0.06316	0.000342	104, 250, 144
Black_females$rs1331428.137835202.C.T_C	-0.2739	0.1113	0.0148	88, 72, 18
Nonblack_females$rs1331428.137835202.C.T_C	-0.21816	0.06336	0.000621	97, 274, 153
Black_males$rs56015205.3142278.A.T_T	0.13507	0.14019	0.337	104, 50, 6
Nonblack_males$rs56015205.3142278.A.T_T	0.26380	0.06407	4.49e-05	124, 258, 113
Black_females$rs56015205.3142278.A.T_T	0.15104	0.12397	0.225	113, 53, 11
Nonblack_females$rs56015205.3142278.A.T_T	0.24126	0.06292	0.000141	116, 276, 131
Black_males$rs11002218.79365309.T.C_C	0.51591	0.12016	3.04e-05	93, 58, 11
Nonblack_males$rs11002218.79365309.T.C_C	1.16215	0.33266	0.000519	489, 9, 0
Black_females$rs11002218.79365309.T.C_C	0.36997	0.14200	0.00996	113, 62, 3
Nonblack_females$rs11002218.79365309.T.C_C	0.68962	0.35535	0.0528	516, 8, 0
Black_males$rs67416120.98010202.AAGAG.A_AAGAG	-0.2604	0.1034	0.0128	29, 59, 74
Nonblack_males$rs67416120.98010202.AAGAG.A_AAGAG	-0.31909	0.07677	3.81e-05	337, 137, 24
Black_females$rs67416120.98010202.AAGAG.A_AAGAG	-0.0747	0.1145	0.515	23, 91, 63
Nonblack_females$rs67416120.98010202.AAGAG.A_AAGAG	-0.35774	0.07556	2.83e-06	374, 123, 26
Black_males$rs17140801.6680114.C.T_T	-0.22089	0.16845	0.192	127, 32, 3
Nonblack_males$rs17140801.6680114.C.T_T	-0.35124	0.08361	3.15e-05	366, 115, 17
Black_females$rs17140801.6680114.C.T_T	-0.38010	0.16572	0.023	139, 37, 2
Nonblack_females$rs17140801.6680114.C.T_T	-0.27679	0.09066	0.00238	405, 108, 11
Black_males$rs78580335.75787356.T.C_C	-0.28644	0.16449	0.0835	119, 41, 2
Nonblack_males$rs78580335.75787356.T.C_C	-0.29986	0.08126	0.000249	408, 60, 29
Black_females$rs78580335.75787356.T.C_C	-0.41687	0.14721	0.00517	131, 43, 4
Nonblack_females$rs78580335.75787356.T.C_C	-0.28078	0.09321	0.00272	430, 79, 14
Black_males$rs1719484.72547434.C.G_G	0.16170	0.13006	0.216	107, 45, 10
Nonblack_males$rs1719484.72547434.C.G_G	0.54719	0.10456	2.46e-07	395, 101, 2
Black_females$rs1719484.72547434.C.G_G	0.32458	0.11869	0.00688	103, 63, 12
Nonblack_females$rs1719484.72547434.C.G_G	0.24524	0.08714	0.00507	394, 117, 13
Black_males$rs72631380.73102584.G.T_T	-0.99294	0.57930	0.0885	159, 3, 0
Nonblack_males$rs72631380.73102584.G.T_T	-0.36327	0.10366	0.000499	438, 46, 14
Black_females$rs72631380.73102584.G.T_T	-0.349641	0.506464	0.491	174, 4, 0
Nonblack_females$rs72631380.73102584.G.T_T	-0.52280	0.12343	2.69e-05	472, 46, 6
Black_males$rs10415015.4818488.C.G_G	-0.061139	0.290058	0.833	149, 13, 0
Nonblack_males$rs10415015.4818488.C.G_G	0.41782	0.09737	2.14e-05	391, 100, 7
Black_females$rs10415015.4818488.C.G_G	0.40847	0.21144	0.055	156, 21, 1
Nonblack_females$rs10415015.4818488.C.G_G	0.36195	0.08951	6.06e-05	407, 105, 12
Black_males$rs116463118.41648588.C.T_T	0.45631	0.12415	0.000324	98, 54, 10
Nonblack_males$rs116463118.41648588.C.T_T	0.51748	0.25355	0.0418	481, 16, 1
Black_females$rs116463118.41648588.C.T_T	0.54350	0.13224	6.06e-05	113, 60, 5
Nonblack_females$rs116463118.41648588.C.T_T	0.0965374	0.5795491	0.868	521, 3, 0
Black_males$rs8130725.16458656.G.C_C	-0.40911	0.23422	0.0826	145, 16, 1
Nonblack_males$rs8130725.16458656.G.C_C	-0.37864	0.10686	0.000432	438, 48, 12
Black_females$rs8130725.16458656.G.C_C	-0.15607	0.19085	0.415	144, 34, 0
Nonblack_females$rs8130725.16458656.G.C_C	-0.49239	0.12539	9.76e-05	467, 53, 4
Black_males$rs9974832.16524340.C.T_T	0.26452	0.16005	0.100	125, 33, 4
Nonblack_males$rs9974832.16524340.C.T_T	0.30704	0.11362	0.00712	420, 74, 4
Black_females$rs9974832.16524340.C.T_T	0.24544	0.14431	0.0907	135, 37, 6
Nonblack_females$rs9974832.16524340.C.T_T	0.54922	0.10537	2.69e-07	433, 87, 4
Black_males$rs72630065.72080371.C.G_G	-0.253514	0.291607	0.386	159, 0, 3
Nonblack_males$rs72630065.72080371.C.G_G	-0.28288	0.06626	2.35e-05	435, 0, 63
Black_females$rs72630065.72080371.C.G_G	-0.27301	0.38617	0.481	171, 7, 0
Nonblack_females$rs72630065.72080371.C.G_G	-0.32888	0.08808	0.000209	453, 47, 24
Black_males$X.75657132.C.T_T	-0.29931	0.12902	0.0216	145, 0, 16
Nonblack_males$X.75657132.C.T_T	-0.47649	0.13426	0.000424	481, 14, 3
Black_females$X.75657132.C.T_T	-0.22953	0.18172	0.208	138, 34, 1
Nonblack_females$X.75657132.C.T_T	-0.52762	0.19107	0.00596	483, 29, 12
Black_males$X.76607583.A.G_A	-0.22195	0.22717	0.330	157, 0, 5
Nonblack_males$X.76607583.A.G_A	-0.37517	0.07561	9.6e-07	452, 0, 46
Black_females$X.76607583.A.G_A	-0.50684	0.32418	0.120	168, 10, 0
Nonblack_females$X.76607583.A.G_A	-0.32786	0.09750	0.000828	459, 48, 17
Black_males$rs17336942.212861073.T.C_C	-0.3211	0.1066	0.00301	59, 73, 30
Nonblack_males$rs17336942.212861073.T.C_C	-0.19778	0.06305	0.00181	172, 237, 89
Black_females$rs17336942.212861073.T.C_C	-0.2632	0.1037	0.0120	64, 82, 32
Nonblack_females$rs17336942.212861073.T.C_C	-0.14989	0.06241	0.0167	172, 258, 94
Black_males$rs77349060.240273229.C.T_T	-0.11660	0.23134	0.615	144, 17, 1
Nonblack_males$rs77349060.240273229.C.T_T	-0.35354	0.07804	7.39e-06	371, 101, 26
Black_females$rs77349060.240273229.C.T_T	0.053515	0.227785	0.815	163, 13, 2
Nonblack_females$rs77349060.240273229.C.T_T	-0.27002	0.07991	0.000782	384, 119, 21
Black_males$rs56883672.106026989.C.G_G	-0.1854	0.1199	0.124	64, 80, 18
Nonblack_males$rs56883672.106026989.C.G_G	-0.23929	0.06311	0.000168	168, 241, 89
Black_females$rs56883672.106026989.C.G_G	-0.1801	0.1055	0.0895	60, 85, 33
Nonblack_females$rs56883672.106026989.C.G_G	-0.19522	0.06142	0.00157	194, 242, 88
Black_males$rs12641626.169760004.G.A_A	-0.72745	0.26575	0.00689	147, 15, 0
Nonblack_males$rs12641626.169760004.G.A_A	-0.29838	0.09835	0.00254	396, 94, 8
Black_females$rs12641626.169760004.G.A_A	-0.54902	0.22931	0.0177	157, 21, 0
Nonblack_females$rs12641626.169760004.G.A_A	-0.32225	0.10427	0.0021	438, 79, 7
Black_males$rs79651589.143130718.C.CTGTTTGTT_C	-0.2487	0.1169	0.0349	78, 64, 17
Nonblack_males$rs79651589.143130718.C.CTGTTTGTT_C	-0.31103	0.06656	3.83e-06	232, 212, 51
Black_females$rs79651589.143130718.C.CTGTTTGTT_C	-0.2601	0.1290	0.0453	80, 90, 7
Nonblack_females$rs79651589.143130718.C.CTGTTTGTT_C	-0.21592	0.06630	0.001	277, 196, 48
Black_males$rs185315462.3163396.T.G_G	0.42976	0.16833	0.0116	124, 36, 2
Nonblack_males$rs185315462.3163396.T.G_G	0.41290	0.15966	0.00999	459, 38, 1
Black_females$rs185315462.3163396.T.G_G	0.49389	0.17962	0.00659	140, 38, 0
Nonblack_females$rs185315462.3163396.T.G_G	0.37915	0.17853	0.0342	494, 29, 1
Black_males$rs45554832.30375005.C.T_T	0.52197	0.20768	0.0129	139, 22, 1
Nonblack_males$rs45554832.30375005.C.T_T	0.43955	0.11775	0.000211	429, 65, 4
Black_females$rs45554832.30375005.C.T_T	0.32051	0.19168	0.0963	149, 28, 1
Nonblack_females$rs45554832.30375005.C.T_T	0.34324	0.12683	0.00703	464, 57, 3
Black_males$rs10622698.71025487.A.ATT_ATT	0.42172	0.12541	0.000966	102, 50, 10
Nonblack_males$rs10622698.71025487.A.ATT_ATT	0.37493	0.10592	0.000438	399, 96, 3
Black_females$rs10622698.71025487.A.ATT_ATT	0.36709	0.13252	0.0062	112, 60, 6
Nonblack_females$rs10622698.71025487.A.ATT_ATT	0.18959	0.09167	0.0391	403, 111, 10
Black_males$rs12461372.3072859.G.A_A	0.18426	0.27218	0.499	145, 15, 2
Nonblack_males$rs12461372.3072859.G.A_A	-0.30043	0.08872	0.000765	367, 116, 12
Black_females$rs12461372.3072859.G.A_A	-0.40573	0.21165	0.0569	153, 21, 1
Nonblack_females$rs12461372.3072859.G.A_A	-0.33574	0.09010	0.000215	409, 103, 12
Black_males$rs4283509.23031423.C.A_A	-0.27153	0.16713	0.106	131, 27, 4
Nonblack_males$rs4283509.23031423.C.A_A	-0.22692	0.08933	0.0114	377, 108, 13
Black_females$rs4283509.23031423.C.A_A	-0.19743	0.20638	0.340	154, 23, 1
Nonblack_females$rs4283509.23031423.C.A_A	-0.38224	0.09032	2.74e-05	407, 106, 11
Black_males$rs2564086.5944498.C.T_C	0.16760	0.21476	0.436	140, 21, 1
Nonblack_males$rs2564086.5944498.C.T_C	0.22086	0.06529	0.000774	229, 209, 59
Black_females$rs2564086.5944498.C.T_C	0.20308	0.20963	0.334	155, 22, 1
Nonblack_females$rs2564086.5944498.C.T_C	0.27128	0.06229	1.6e-05	225, 229, 70
Black_males$rs10866634.168748968.T.G_T	0.13301	0.26395	0.615	146, 16, 0
Nonblack_males$rs10866634.168748968.T.G_T	0.29702	0.07784	0.000153	342, 133, 23
Black_females$rs10866634.168748968.T.G_T	0.57057	0.25210	0.0248	161, 17, 0
Nonblack_females$rs10866634.168748968.T.G_T	0.25160	0.08115	0.00204	355, 154, 15
Black_males$rs11195210.112357813.G.A_A	-0.56109	0.25330	0.0282	145, 17
Nonblack_males$rs11195210.112357813.G.A_A	-0.35151	0.12312	0.00448	440, 53, 5
Black_females$rs11195210.112357813.G.A_A	-0.020948	0.225634	0.926	159, 18, 1
Nonblack_females$rs11195210.112357813.G.A_A	-0.47626	0.10906	1.52e-05	443, 75, 5

## Sheet: Table S9
Replication in ALSPAC	All SNPs have r2 with sentinel SNP > 0.8 (EUR). Sentinel SNP highlighted in bold.
	Locus	Trait	SNP	CHR	BP	ALLELE1	ALLELE0	A1FREQ	BETA	SE	P
BMDCS	S11	Spine BMC a-size	rs2564086	2	5944498	C	T	0.274	0.225	0.045	5.21x10-7
ALSPAC		TBLH_BMC_a	rs1429215	2	5944227	G	T	0.36684	-0.0374575	0.0187084	0.045
		TBLH_BMC_a	rs2564086	2	5944498	C	T	0.366777	-0.03797	0.0187091	0.042
		TBLH_BMC_a	rs2722591	2	5946313	G	A	0.40193	-0.0407001	0.0183747	0.027
		TBLH_BMC_c	rs2722591	2	5946313	G	A	0.40193	-0.0380895	0.0183604	0.038
BMDCS	S4	Femoral Neck BMD a-size	rs12641626	4	169760004	G	A	0.912	0.357	0.067	1.27x10-7
		Femoral Neck BMC a-size	rs12641626	4	169760004	G	A	0.912	0.348	0.067	2.36x10-7
ALSPAC		SK_BMC_b	rs55728393	4	169756757	A	T	0.0674801	-0.095575	0.0362522	0.0084
		TBLH_BMC_b	rs55728393	4	169756757	A	T	0.0674801	-0.0793337	0.0368649	0.031
		SK_BMC_b	rs35775737	4	169758438	A	G	0.0973684	-0.0643788	0.0301933	0.033
		SK_BMC_b	rs12641626	4	169760004	A	G	0.0985748	-0.0596442	0.0299457	0.046
		SK_BMC_b	rs33997328	4	169762725	G	A	0.10094	-0.0632537	0.0295732	0.032
		SK_BMC_b	rs12643033	4	169764312	G	T	0.100674	-0.0639079	0.0295952	0.031
BMDCS	11	Spine BMC c-velocity	rs7860141	9	32137832	G	C	0.816	-0.282	0.051	4.87x10-8
ALSPAC		SK_BMC_a	rs7859569	9	32137678	G	A	0.203306	0.0462112	0.0219601	0.035
		SK_BMC_a	rs7860141	9	32137832	C	G	0.203306	0.0462112	0.0219601	0.035
		SK_BMC_a	rs10970806	9	32145793	C	T	0.17726	0.0592532	0.0231359	0.01
		SK_BMC_c	rs10970806	9	32145793	C	T	0.17726	0.049055	0.0232112	0.035
		TBLH_BMC_a	rs10970806	9	32145793	C	T	0.17726	0.054917	0.0240776	0.023
		TBLH_BMC_c	rs10970806	9	32145793	C	T	0.17726	0.0571077	0.0240802	0.018
		SK_BMC_a	rs10970808	9	32148378	C	T	0.177034	0.059808	0.023163	0.0098
		SK_BMC_c	rs10970808	9	32148378	C	T	0.177034	0.0508911	0.0232384	0.029
		TBLH_BMC_a	rs10970808	9	32148378	C	T	0.177034	0.0536477	0.0241059	0.026
		TBLH_BMC_c	rs10970808	9	32148378	C	T	0.177034	0.0560382	0.0241085	0.02
		SK_BMC_a	rs35839172	9	32149108	T	C	0.177034	0.059228	0.023163	0.011
		SK_BMC_c	rs35839172	9	32149108	T	C	0.177034	0.0502449	0.0232384	0.031
		TBLH_BMC_a	rs35839172	9	32149108	T	C	0.177034	0.0528816	0.0241059	0.028
		TBLH_BMC_c	rs35839172	9	32149108	T	C	0.177034	0.0553905	0.0241085	0.022
		SK_BMC_a	rs10970809	9	32149233	A	G	0.177034	0.059228	0.023163	0.011
		SK_BMC_c	rs10970809	9	32149233	A	G	0.177034	0.0502449	0.0232384	0.031
		TBLH_BMC_a	rs10970809	9	32149233	A	G	0.177034	0.0528816	0.0241059	0.028
		TBLH_BMC_c	rs10970809	9	32149233	A	G	0.177034	0.0553905	0.0241085	0.022
		SK_BMC_a	rs7869089	9	32150307	T	A	0.177062	0.0589595	0.0231638	0.011
		SK_BMC_c	rs7869089	9	32150307	T	A	0.177062	0.0500277	0.0232392	0.031
		TBLH_BMC_a	rs7869089	9	32150307	T	A	0.177062	0.0526834	0.0241067	0.029
		TBLH_BMC_c	rs7869089	9	32150307	T	A	0.177062	0.0551946	0.0241093	0.022
		SK_BMC_a	rs10758120	9	32157323	C	T	0.177645	0.0570689	0.0231558	0.014
		SK_BMC_c	rs10758120	9	32157323	C	T	0.177645	0.0473234	0.0232312	0.042
		TBLH_BMC_a	rs10758120	9	32157323	C	T	0.177645	0.0540849	0.0240984	0.025
		TBLH_BMC_c	rs10758120	9	32157323	C	T	0.177645	0.0570131	0.024101	0.018
		SK_BMC_a	rs7040777	9	32162375	A	G	0.177282	0.058374	0.0231911	0.012
		SK_BMC_c	rs7040777	9	32162375	A	G	0.177282	0.0494355	0.0232666	0.034
		TBLH_BMC_a	rs7040777	9	32162375	A	G	0.177282	0.0514998	0.0241351	0.033
		TBLH_BMC_c	rs7040777	9	32162375	A	G	0.177282	0.0543318	0.0241377	0.024
		SK_BMC_a	rs10217173	9	32162550	A	G	0.177361	0.0580815	0.0231892	0.012
		SK_BMC_c	rs10217173	9	32162550	A	G	0.177361	0.0490148	0.0232647	0.035
		TBLH_BMC_a	rs10217173	9	32162550	A	G	0.177361	0.0523568	0.0241331	0.03
		TBLH_BMC_c	rs10217173	9	32162550	A	G	0.177361	0.0552081	0.0241357	0.022
		SK_BMC_a	rs7021996	9	32170737	T	C	0.178285	0.0612757	0.0230649	0.0079
		SK_BMC_c	rs7021996	9	32170737	T	C	0.178285	0.0506915	0.0231399	0.028
		TBLH_BMC_a	rs7021996	9	32170737	T	C	0.178285	0.0509951	0.0240037	0.034
		TBLH_BMC_c	rs7021996	9	32170737	T	C	0.178285	0.0539362	0.0240063	0.025
		SK_BMC_a	rs10738882	9	32176374	T	A	0.177961	0.0607404	0.0230637	0.0084
		SK_BMC_c	rs10738882	9	32176374	T	A	0.177961	0.0500807	0.0231388	0.03
		TBLH_BMC_a	rs10738882	9	32176374	T	A	0.177961	0.0503983	0.0240025	0.036
		TBLH_BMC_c	rs10738882	9	32176374	T	A	0.177961	0.052768	0.0240051	0.028
		SK_BMC_a	rs10970831	9	32188527	A	G	0.175087	0.0616003	0.0233272	0.0083
		SK_BMC_c	rs10970831	9	32188527	A	G	0.175087	0.0536319	0.0234031	0.022
		TBLH_BMC_a	rs10970831	9	32188527	A	G	0.175087	0.058073	0.0242767	0.017
		TBLH_BMC_c	rs10970831	9	32188527	A	G	0.175087	0.0603179	0.0242794	0.013
		SK_BMC_a	rs36049533	9	32190782	A	G	0.17745	0.0599023	0.0231831	0.0098
		SK_BMC_c	rs36049533	9	32190782	A	G	0.17745	0.0511875	0.0232585	0.028
		TBLH_BMC_a	rs36049533	9	32190782	A	G	0.17745	0.0549275	0.0241267	0.023
		TBLH_BMC_c	rs36049533	9	32190782	A	G	0.17745	0.0597798	0.0241293	0.013
BMDCS	17	Distal 1/3 Radius BMD b-timing	16:75655176	16	75655176	C	I	0.912	0.386	0.069	3.19x10-8
		Femoral Neck BMC b-timing	rs78580335	16	75787356	T	C	0.88	0.305	0.054	1.59x10-8
ALSPAC		SK_BMC_b	rs78580335	16	75787356	C	T	0.0198931	0.137356	0.0635651	0.031
		TBLH_BMC_b	rs78580335	16	75787356	C	T	0.0198931	0.137887	0.0646754	0.033
		TBLH_BMC_c	rs78580335	16	75787356	C	T	0.0198931	-0.162522	0.064668	0.012
		SK_BMC_b	rs74250922	16	75787596	G	A	0.0198993	0.138771	0.0635655	0.029
		TBLH_BMC_a	rs74250922	16	75787596	G	A	0.0198993	-0.131671	0.0647066	0.042
		TBLH_BMC_b	rs74250922	16	75787596	G	A	0.0198993	0.129191	0.0646759	0.046
		TBLH_BMC_c	rs74250922	16	75787596	G	A	0.0198993	-0.169983	0.0646684	0.0086
		SK_BMC_b	rs143110871	16	75806658	T	G	0.0176803	0.165947	0.0671531	0.013
		TBLH_BMC_a	rs143110871	16	75806658	T	G	0.0176803	-0.14555	0.0683586	0.033
		TBLH_BMC_b	rs143110871	16	75806658	T	G	0.0176803	0.166923	0.0683261	0.015
		TBLH_BMC_c	rs143110871	16	75806658	T	G	0.0176803	-0.197483	0.0683182	0.0038
		SK_BMC_b	rs138305339	16	75840570	T	C	0.0164671	0.167417	0.0695196	0.016
		TBLH_BMC_b	rs138305339	16	75840570	T	C	0.0164671	0.166562	0.070734	0.019
		TBLH_BMC_c	rs138305339	16	75840570	T	C	0.0164671	-0.192681	0.0707258	0.0064
		TBLH_BMC_b	rs118028964	16	75875481	A	G	0.0162461	0.147265	0.0715659	0.04
		TBLH_BMC_c	rs118028964	16	75875481	A	G	0.0162461	-0.147695	0.0715576	0.039
BMDCS	S9	TBLH BMC c-velocity	rs77154151	19	3072434	G	A	0.877	0.332	0.065	4.08x10-7
		Total Hip BMC c-velocity	rs12461372	19	3072859	G	A	0.88	0.331	0.064	2.13x10-7
ALSPAC		TBLH_BMC_a	rs77154151	19	3072434	A	G	0.0725503	-0.0691077	0.0350868	0.049

## Sheet: Table S10
Lookup in UK Biobank GWAS (Morris et al. 2018 Nat Genet)									Heel eBMD														Fracture
Signal	Phenotype	SNP	Chr	Position	A1	A2	AF	proxy	SNPID	RSID	CHR	BP	EA	NEA	EAF	INFO	BETA	SE	P	P.I	P.NI	N	SNPID	SNP	CHR	BP	ALLELE1	ALLELE0	A1FREQ	INFO	logOR	logOR.SE	OR	L95	U95	P	P.I	P.NI	N
1	TBLH BMC a-size	rs2762826:52785140:C:T	1	52785140	C	T	0.071		1:52785140:C:T	rs2762826	1	52785140	C	T	0.0508632	0.99973	0.00783276	0.00416608	0.038	0.06	0.053	426824	1:52785140:C:T	rs2762826	1	52785140	C	T	0.0508491	0.998907	0.003683	0.014883	1.00369	0.974834	1.0334	0.81	0.8	NA	426795
3	Total Hip BMC c-velocity	rs78996674:71412084:T:C	3	71412084	T	C	0.941		3:71412084:T:C	rs78996674	3	71412084	T	C	0.943783	0.962641	0.00363225	0.00408234	0.34	0.37	0.29	426824	3:71412084:T:C	rs78996674	3	71412084	T	C	0.943791	0.958403	0.024942	0.014463	1.02526	0.9966	1.05473	0.069	0.085	NA	426795
4	Femoral Neck BMC a-size	rs10804749:99179665:T:G	3	99179665	T	G	0.808		3:99179665:T:G	rs10804749	3	99179665	T	G	0.771765	0.984946	-0.000383876	0.00221817	0.8	0.86	0.86	426824	3:99179665:T:G	rs10804749	3	99179665	T	G	0.771732	0.982184	0.013255	0.007858	1.01334	0.997856	1.02907	0.099	0.092	NA	426795
5	Total Hip BMC c-velocity	rs4591452:149208719:C:T	3	149208719	C	T	0.893		3:149208719:C:T	rs4591452	3	149208719	C	T	0.905462	0.99072	0.00146642	0.00316889	0.64	0.64	0.45	426824	3:149208719:C:T	rs4591452	3	149208719	C	T	0.905463	0.987161	-0.01473	0.011226	0.985378	0.963933	1.0073	0.19	0.19	NA	426795
6	Total Hip BMD b-timing	rs78543504:3699405:A:T	4	3699405	A	T	0.911		4:3699405:A:T	rs78543504	4	3699405	A	T	0.999358	0.835135	0.0576997	0.0398816	0.022	0.15	0.13	426824	4:3699405:A:T	rs78543504	4	3699405	A	T	0.999364	0.933804	-0.159139	0.142156	0.852877	0.645477	1.12692	0.24	0.26	NA	426795
7	Distal 1/3 Radius BMC b-timing	rs202099172:28308653:ATAT:A	5	28308653	A	A	0.926	no proxies found
8	Distal 1/3 Radius BMD c-velocity	rs11751016:52017180:G:A	6	52017180	G	A	0.708		6:52017180:G:A	rs11751016	6	52017180	G	A	0.772049	0.993601	0.00243435	0.00218565	0.31	0.27	0.41	426824	6:52017180:G:A	rs11751016	6	52017180	G	A	0.772041	0.990915	-0.014764	0.007812	0.985345	0.970373	1.00055	0.049	0.059	NA	426795
9	TBLH BMC c-velocity	rs77977968:139335659:C:T	7	139335659	C	T	0.948		7:139335659:C:T	rs77977968	7	139335659	C	T	0.934057	0.97741	-0.00322251	0.00371708	0.63	0.39	0.46	426824	7:139335659:C:T	rs77977968	7	139335659	C	T	0.934048	0.974782	-0.00242	0.013337	0.997583	0.971844	1.024	0.79	0.86	NA	426795
10	TBLH BMD c-velocity	rs60380629:151694110:C:T	7	151694110	C	T	0.935		7:151694110:C:T	rs60380629	7	151694110	C	T	0.959164	0.990199	-0.0029477	0.00462782	0.5	0.52	0.36	426824	7:151694110:C:T	rs60380629	7	151694110	C	T	0.95917	0.989558	-0.002258	0.016607	0.997744	0.965791	1.03076	0.9	0.89	NA	426795
11	Spine BMC c-velocity	rs7860141:32137832:G:C	9	32137832	G	C	0.816		9:32137832:G:C	rs7860141	9	32137832	G	C	0.792692	0.999771	-0.0031023	0.00228468	0.098	0.17	0.17	426824	9:32137832:G:C	rs7860141	9	32137832	G	C	0.792684	0.99969	0.017455	0.00807	1.01761	1.00164	1.03383	0.03	0.031	NA	426795
12	TBLH BMD c-velocity	rs1331428:137835202:C:T	9	137835202	C	T	0.483		9:137835202:C:T	rs1331428	9	137835202	C	T	0.538533	0.98736	0.00104261	0.00186932	0.5	0.58	0.49	426824	9:137835202:C:T	rs1331428	9	137835202	C	T	0.538553	0.9841	-0.011976	0.006603	0.988095	0.975389	1.00097	0.054	0.07	NA	426795
13	Spine BMD b-timing	rs56015205:3142278:A:T	10	3142278	A	T	0.573	rs11251716	10:3141970:C:G	rs11251716	10	3141970	C	G	0.453582	1	-0.00415477	0.00185328	0.027	0.025	0.051	426824	10:3141970:C:G	rs11251716	10	3141970	C	G	0.453592	1	0.005708	0.006578	1.00572	0.992841	1.01878	0.41	0.39	NA	426795
14	Total Hip BMC c-velocity	rs11002218:79365309:T:C	10	79365309	T	C	0.939	rs190384606	10:79365279:G:A	rs190384606	10	79365279	G	A	0.997693	0.962646	-0.048908	0.0195697	0.04	0.012	0.013	426824	10:79365279:G:A	rs190384606	10	79365279	G	A	0.997697	0.953513	0.007979	0.069524	1.00801	0.879599	1.15517	0.94	0.91	NA	426795
15	Femoral Neck BMD b-timing	rs67416120:98010202:AAGAG:A	10	98010202	A	A	0.292	rs3762093	10:98010908:G:A	rs3762093	10	98010908	G	A	0.946622	0.989409	0.00123054	0.0041202	0.84	0.77	0.83	426824	10:98010908:G:A	rs3762093	10	98010908	G	A	0.946624	0.986172	-0.002306	0.014624	0.997697	0.969506	1.02671	0.87	0.87	NA	426795
16	Femoral Neck BMC c-velocity	rs17140801:6680114:C:T	16	6680114	C	T	0.868		16:6680114:C:T	rs17140801	16	6680114	C	T	0.91704	1	0.00330082	0.00335658	0.85	0.33	0.29	426824	16:6680114:C:T	rs17140801	16	6680114	C	T	0.917025	1	-0.001193	0.011862	0.998808	0.975854	1.0223	0.97	0.92	NA	426795
17	Femoral Neck BMC b-timing	rs78580335:75787356:T:C	16	75787356	T	C	0.88		16:75787356:T:C	rs78580335	16	75787356	T	C	0.977979	0.993297	-0.00718838	0.00631678	0.61	0.26	0.16	426824	16:75787356:T:C	rs78580335	16	75787356	T	C	0.977983	0.990093	0.018255	0.022328	1.01842	0.974816	1.06398	0.44	0.41	NA	426795
18	Spine BMC a-size	rs1719484:72547434:C:G	17	72547434	C	G	0.853		17:72547434:C:G	rs1719484	17	72547434	C	G	0.856764	0.994327	0.000613672	0.0026405	0.92	0.82	0.99	426824	17:72547434:C:G	rs1719484	17	72547434	C	G	0.85678	0.993444	0.006751	0.009348	1.00677	0.988496	1.02539	0.46	0.47	NA	426795
19	Total Hip BMC a-size	rs72631380:73102584:G:T	17	73102584	G	T	0.948		17:73102584:G:T	rs72631380	17	73102584	G	T	0.996573	0.92502	0.000151088	0.0164292	0.72	0.99	0.93	426824	17:73102584:G:T	rs72631380	17	73102584	G	T	0.996569	0.950855	0.038672	0.05813	1.03943	0.927499	1.16487	0.51	0.51	NA	426795
20	Distal 1/3 Radius BMC b-timing	rs10415015:4818488:C:G	19	4818488	C	G	0.897		19:4818488:C:G	rs10415015	19	4818488	C	G	0.849192	0.997479	0.00042141	0.00259318	0.52	0.87	0.57	426824	19:4818488:C:G	rs10415015	19	4818488	C	G	0.849184	0.996549	0.000295	0.009139	1.00029	0.982536	1.01838	0.97	0.97	NA	426795
21	Skull BMD b-timing	rs116463118:41648588:C:T	19	41648588	C	T	0.939		19:41648588:C:T	rs116463118	19	41648588	C	T	0.999381	0.758902	0.0325354	0.0428018	0.71	0.45	0.63	426824	19:41648588:C:T	rs116463118	19	41648588	C	T	0.99938	0.882633	0.149027	0.150843	1.1607	0.863617	1.55999	0.3	0.32	NA	426795
22	TBLH BMD b-timing	rs8130725:16458656:G:C	21	16458656	G	C	0.929		21:16458656:G:C	rs8130725	21	16458656	G	C	0.992224	0.990616	-0.0175492	0.0106444	0.41	0.099	0.14	426824	21:16458656:G:C	rs8130725	21	16458656	G	C	0.99223	0.978091	-0.063978	0.037397	0.938025	0.871729	1.00936	0.089	0.087	NA	426795
23	Distal 1/3 Radius BMD a-size	rs9974832:16524340:C:T	21	16524340	C	T	0.902		21:16524340:C:T	rs9974832	21	16524340	C	T	0.932641	0.998198	-0.00142315	0.00371479	0.73	0.7	0.52	426824	21:16524340:C:T	rs9974832	21	16524340	C	T	0.932648	0.995586	0.024832	0.013046	1.02514	0.999262	1.05169	0.055	0.057	NA	426795
S1	TBLH BMD a-size	rs17336942:212861073:T:C	2	212861073	T	C	0.581		2:212861073:T:C	rs17336942	2	212861073	T	C	0.581087	0.991147	0.00129001	0.00186097	0.75	0.49	0.53	426824	2:212861073:T:C	rs17336942	2	212861073	T	C	0.581074	0.989204	0.001217	0.006653	1.00122	0.988247	1.01436	0.82	0.85	NA	426795
S2	Spine BMC c-velocity	rs77349060:240273229:C:T	2	240273229	C	T	0.871		2:240273229:C:T	rs77349060	2	240273229	C	T	0.938547	0.993424	0.0164036	0.00381815	9.3e-05	1.7e-05	6.1e-06	426824	2:240273229:C:T	rs77349060	2	240273229	C	T	0.938543	0.989023	0.004685	0.013648	1.0047	0.978176	1.03194	0.63	0.73	NA	426795
S3	Femoral Neck BMC c-velocity	rs56883672:106026989:C:G	4	106026989	C	G	0.595		4:106026989:C:G	rs56883672	4	106026989	C	G	0.687305	0.990372	-0.0169092	0.00199761	1.4e-12	2.6e-17	8.7e-17	426824	4:106026989:C:G	rs56883672	4	106026989	C	G	0.687295	0.9896	-0.009383	0.007078	0.990661	0.977012	1.0045	0.15	0.18	NA	426795
S3	Total Hip BMC c-velocity	rs6533178	4	106039826	T	C	0.592		4:106039826:T:C	rs6533178	4	106039826	T	C	0.532073	0.987798	0.0139866	0.00185952	4.5e-10	5.4e-14	1.2e-13	426824	4:106039826:T:C	rs6533178	4	106039826	T	C	0.532091	0.986489	-0.003715	0.006589	0.996292	0.983507	1.00924	0.66	0.57	NA	426795
S4	Femoral Neck BMD a-size	rs12641626:169760004:G:A	4	169760004	G	A	0.912		4:169760004:G:A	rs12641626	4	169760004	G	A	0.905195	1	0.00412364	0.00314993	0.21	0.19	0.32	426824	4:169760004:G:A	rs12641626	4	169760004	G	A	0.905204	1	1.2e-05	0.011162	1.00001	0.978371	1.02213	0.98	1	NA	426795
S5	TBLH BMC a-size	rs79651589:143130718:C:CTGTTTGTT	6	143130718	C	C	0.313	rs84578	6:143101562:G:A	rs84578	6	143101562	G	A	0.196025	1	-0.00601406	0.00230241	0.00054	0.009	0.0089	426824	6:143101562:G:A	rs84578	6	143101562	G	A	0.196046	1	-0.001654	0.008229	0.998347	0.982374	1.01458	0.89	0.84	NA	426795
S6	Spine BMD b-timing	rs185315462:3163396:T:G	12	3163396	T	G	0.945	rs7316728	12:3163547:C:T	rs7316728	12	3163547	C	T	0.0377978	0.987715	-0.00717398	0.00487202	0.42	0.14	0.12	426824	12:3163547:C:T	rs7316728	12	3163547	C	T	0.0378103	0.975377	0.017599	0.017249	1.01775	0.983921	1.05275	0.3	0.31	NA	426795
S7	Femoral Neck BMD a-size	rs45554832:30375005:C:T	14	30375005	C	T	0.93		14:30375005:C:T	rs45554832	14	30375005	C	T	0.940933	0.97384	-0.0010345	0.00398779	0.4	0.8	0.93	426824	14:30375005:C:T	rs45554832	14	30375005	C	T	0.940945	0.973558	-0.006345	0.014055	0.993675	0.966674	1.02143	0.68	0.65	NA	426795
S8	TBLH BMC b-timing	rs9962766:71009151:G:A	18	71009151	G	A	0.894		18:71009151:G:A	rs9962766	18	71009151	G	A	0.876816	0.998464	-0.0038052	0.00282228	0.18	0.18	0.25	426824	18:71009151:G:A	rs9962766	18	71009151	G	A	0.876829	0.99796	0.006944	0.009937	1.00697	0.987546	1.02677	0.5	0.48	NA	426795
S9	Total Hip BMC c-velocity	rs12461372:3072859:G:A	19	3072859	G	A	0.88		19:3072859:G:A	rs12461372	19	3072859	G	A	0.924677	1	0.00431712	0.00351549	0.33	0.22	0.14	426824	19:3072859:G:A	rs12461372	19	3072859	G	A	0.924684	1	0.012893	0.012391	1.01298	0.988671	1.03788	0.29	0.3	NA	426795
S10	Femoral Neck BMD c-velocity	rs4283509:23031423:C:A	21	23031423	C	A	0.882		21:23031423:C:A	rs4283509	21	23031423	C	A	0.885297	0.999467	-0.000597337	0.00292298	0.66	0.84	0.93	426824	21:23031423:C:A	rs4283509	21	23031423	C	A	0.885328	0.996691	-0.008418	0.010266	0.991617	0.971864	1.01177	0.41	0.41	NA	426795
S11	Spine BMC a-size	rs2564086:5944498:C:T	2	5944498	C	T	0.274		2:5944498:C:T	rs2564086	2	5944498	C	T	0.368293	0.981054	0.0067836	0.00191289	0.00072	0.00039	0.00063	426824	2:5944498:C:T	rs2564086	2	5944498	C	T	0.368253	0.977898	0.006183	0.006838	1.0062	0.992806	1.01978	0.3	0.37	NA	426795
S12	Distal 1/3 radius BMC a-size	rs10866634:168748968:T:G	5	168748968	T	G	0.145		5:168748968:T:G	rs10866634	5	168748968	T	G	0.194002	0.994539	-0.0106179	0.00233848	1e-05	5.6e-06	1.1e-05	426824	5:168748968:T:G	rs10866634	5	168748968	T	G	0.194028	0.993727	-0.003185	0.00828	0.996821	0.980775	1.01313	0.65	0.7	NA	426795
S13	Total Hip BMC a-size	rs11195210:112357813:G:A	10	112357813	G	A	0.931		10:112357813:G:A	rs11195210	10	112357813	G	A	0.925406	0.988322	-0.0218162	0.00352106	2.3e-08	5.8e-10	1.5e-10	426824	10:112357813:G:A	rs11195210	10	112357813	G	A	0.92541	0.986718	0.038502	0.012497	1.03925	1.01411	1.06502	0.0024	0.0021	NA	426795

[truncated: 11 more sheets: Table S11, Table S12, Table S13, Table S14, Table S15, Table S16, Table S17, Table S18, Table S19, Table S20, Table S21]
